# Supplementary material for: Edwardsiella tarda in Tambaqui (Colossoma macropomum): A Pathogenicity, Antimicrobial Susceptibility, and Genetic Analysis of Brazilian Isolates
Source: Animals (Basel). 2023 Sep 14;13(18):2910. doi: 10.3390/ani13182910 (PMC10526069; doi:10.3390/ani13182910)
Supplement: Supplementary file 1 [file animals-13-02910-s001.zip]

Archive with 1 entries (1 files):
- animals-2590471-supplementary.pdf
